# Supplementary material for: Evaluation of self-cleaning mechanisms for improving performance of roof-mounted solar PV panels: A comparative study
Source: PLoS One. 2024 Oct 29;19(10):e0309115. doi: 10.1371/journal.pone.0309115 (PMC11521312; doi:10.1371/journal.pone.0309115)
Supplement: S1 Data — (XLSX) [file pone.0309115.s001.xlsx]

## Sheet: week readings PVI max
	Reference	Nano Coating	Cleaning Mechanism	Ambient temp	Solar Irradiance
1	41.3143	42.8306	43.4082	37.3429	613.286
2	46.3179	48.1923	49.0308	38.94	736.641
3	40.7136	43.0227	44.32	36.5364	588.136
4	39.4304	41.1609	42.31	38.0522	698.261
5	41.5393	44.6819	45.78	38.7214	744.679
Average
week	Pmax (Ref)	Pmax (Nano)	Pmax (Wiper)	Imax (Ref)	Imax(Nano)	Imax (Wiper)	Vmax(Ref)	Vmax (Nano)	Vmax (Wiper)
1	32.596	33.882	41.598	2.0396	2.1774	2.2088	16.008	15.6	18.856
2	36.2733	36.36	45.39	2.36867	2.43233	2.44267	15.3067	14.9467	18.5967
3	29.945	30.76	29.55	2.0145	2.0815	1.597	14.855	14.77	18.55
4	30.64	33.9521	36.08	2.078	2.29467	2.11433	14.61	14.7967	17.11
5	27.81	32.61	39.0433	1.87833	2.22167	2.22967	14.8133	14.6733	17.49

## Sheet: week readings PVIsc
	Reference	Nano Coating	Cleaning Mechanism	Ambient temp	Solar Irradiance
1	41.3143	42.8306	43.4082	37.3429	613.286
2	46.3179	48.1923	49.0308	38.94	736.641
3	40.7136	43.0227	44.32	36.5364	588.136
4	39.4304	41.1609	42.31	38.0522	698.261
5	41.5393	44.6819	45.78	38.7214	744.679
Average
week	Pmax (Ref)	Pmax (Nano)	Pmax (Wiper)	Isc (Ref)	Isc(Nano)	Isc (Wiper)	Voc (Ref)	Voc (Nano)	Voc (Wiper)
1	32.596	33.882	41.598	2.3744	2.4642	2.4592	19.97	20.068	22.76
2	36.2733	36.36	45.39	2.65233	2.703	2.69067	19.7567	19.92	22.9167
3	29.945	30.76	29.55	2.289	2.313	1.911	19.305	19.56	21.87
4	30.64	33.9521	36.08	2.321	2.633	2.41133	19.34	19.7133	21.6333
5	27.81	32.61	39.0433	2.166	2.618	2.53167	19.1733	19.5067	21.67

## Sheet: march, april
Serial no	Time	Refrence	Nano Coating	Cleaning Mechanism	A temp	Iradiation w/m2		Week 2
								Time	Refrence	Nano Coating	Cleaning Mechanism	A temp	Iradiation w/m2
1	Day 1	28.9	29.9	31.8	23	467		Day 1	37.2	39.2	39.6	28.5	503
2	10am	31.2	32.5	34.8	23.9	594		10:00:00	44.2	45.2	46.1	31.4	760
3	11am	33.9	34.9	36.9	24.2	655		11:00:00	46.2	48.7	52.3	29.9	785
4	12pm	40.8	42.2	42.9	25.9	883		12:00:00	56.6	56.2	46.2	35.3	929
5	1pm	43.2	47.2	47.5	31.1	958		13:00:00	58.1	60.5	61.1	37.6	990
6	2pm	43.7	46.6	47.8	35.6	910		14:00:00	54.6	55.8	54.2	36.5	871
7	3pm	45.6	44.8	46.9	35.4	690		15:00:00	49.1	49.8	48.5	34.7	694
8	4pm	38.3	39.7	39.1	32.8	210		16:00:00	37.5	37.8	37.2	33	135
10	Day 2	36.6	40.7	42	29	654
11	10:00:00	42.9	44.7	46.6	32.6	660		Day 2	38.3	40.2	41.6	29.4	419
12	11:00:00	49.6	51.5	53.1	34.7	864		10:00:00	43.2	45.1	41.2	31.4	560
13	12:00:00	45.2	47.1	48.8	32	567		11:00:00	47.4	48.7	49.3	34.9	749
14	13:00:00	50.1	52	51.3	39.7	823		12:00:00	59.6	60.7	59.6	39.7	969
15	14:00:00	46.6	47.3	49.8	35.9	930		14:00:00	53.6	54.1	55	38.5	743
16	15:00:00	50.2	50	49.8	35.3	813		15:00:00	44.1	46.8	47.5	37.7	694
17	16:00:00	39.2	39.4	38.7	31.2	365		16:00:00	46.2	46.9	50.5	35.5	606
18	Day 3	28.2	29.6	30.9	23.9	270
19	10:00:00	29.2	30	30.1	25.7	240		Day 3	30.1	34.5	35.2	27.8	307
20	11:00:00	37.4	39.1	40.1	26.1	359		10am	38.9	40	42.4	29.7	702
	12:00:00	38.7	42	41.5	29	660		11am	42.3	44.3	45.1	30.3	887
	13:00:00	38.4	38.6	39.3	28.4	293		12pm	43.4	46.6	48.8	31.6	887
	14:00:00	36.1	37.1	37.1	32.5	371		1pm	49.2	51.6	53.6	38	1040
	15:00:00	40.1	41.6	41.2	29.1	215		2pm	49.6	51.4	52.5	35.1	950
								3pm	48.6	50.8	52.3	32.6	798
	Day 3	38.4	40.3	41.5	28.3	660		4pm	43.2	44.5	55.5	35.5	550
	10:00:00	43.2	44.9	46.4	31.8	772
								Day 4	40.1	43.5	45.5	30.5	540
	Day 4	38.3	40.2	41.6	29.4	419		10am	48.1	49.8	50.6	29.1	766
	10am	44	45.2	46.1	31.4	760		11am	52.7	55	55.3	33.4	928
	11am	48.2	50.6	53.1	43	945		12pm	51.9	55.3	54.3	34.6	960
	12pm	59.6	60.7	59.6	39.7	969		1pm	52.7	55	57.1	35.5	965
27.3.17	1pm	52.6	54.9	55.8	41.2	886		2pm	48.3	51.5	52.8	36.3	923
	14:00:00	52.6	54.9	55.8	41.2	866		3pm	47.8	49.5	50.9	35.3	796
	15:00:00	52.1	53.1	50.7	35	681		4pm	43.4	45.2	47.8	37	470
	16:00:00	42.7	44.1	43.9	34.8	532
								Day 5	38.1	40.2	40.5	29	515
	Day 5	28	28.3	30.1	26	300		10am	38.4	40.3	41.5	28.3	660
	10am	30.1	32.7	34.3	283	375		11am	43.2	44.9	46.4	31.8	772
	11am	33.9	34.9	36.9	24.2	655		12am	48.2	50.6	53.1	43	945
	12pm	44.6	48.2	49.3	38.9	710		1pm	52.6	54.9	55.8	41.2	886
	13:00:00	42.9	45.9	47.5	37	725		2pm	52.1	53.1	50.7	35	994
	14:00:00	44.9	46.8	47.5	35.9	707		3pm	48.6	51.8	54.6	36.5	806
	3pm	43.6	45.1	45	34	620		4pm	39	39.5	40	32.5	275
	4pm	35.9	36.5	36.8	33	455
								average	46.3179	48.1923	49.0308	33.9385	736.641
	Day 6	35.3	36.1	36.1	27.6	325
	10:00:00	42.9	45.1	45	30.7	710
	11:00:00	43.9	45.7	38.1	34.7	716
	12:00:00	48	48.8	49.7	35.8	707
	13:00:00	41.5	42.5	43.4	35	540
	14:00:00	43.6	43.1	43	34.2	490
	15:00:00	43.6	45.1	45	34	620
	16:00:00	35.9	36.5	36.8	33	455
	average	41.3143	42.8306	43.4082	37.3429	613.286

## Sheet: may
Day 1	Reference	Nano	Wiper	Ambient	Irradiation
9am	35.8	37.9	43.8	29.5	515
10am	34.2	36.9	48.5	30	400
11am	34.6	37.5	40	30.7	492
12pm	34.9	37.9	39	31.6	474
1pm	35.1	37.3	48.1	33.5	397
2pm	33.8	36.4	46.1	37.5	350
3pm	35.1	36.7	47.5	36.7	405
4pm	37.8	35.8	45.3	35	393
Day 2	Reference	Nano	Wiper	Ambient	Irradiation
09:00:00	42.8	44.5	49.9	35.5	488
10:00:00	46	48	54.3	39.7	773
11:00:00	49.8	50	56.9	41	840
12:00:00	51	54.5	59.2	39	885
13:00:00	52	53.9	58.2	41	876
14:00:00	49	52	58	40	845
15:00:00	47.9	50.8	55.6	39.4	810
Day 3	Reference	Nano	Wiper	Ambient	Irradiation
9am	36.2	38.1	47.9	35.4	553
10am	38.4	40.1	49.9	37.2	650
11am	42.3	46.3	59.2	39.3	788
12pm	42.1	44.4	59	40.3	820
1pm
2pm	38.9	41.1	52.1	38.6	430
3pm	37.9	42.8	52	35.4	390
4pm	40.1	43.6	48.5	37.5	365
Week 3	40.7136	43.0227	50.8636	36.5364	588.136
Day 1
9am	43.1	44.9	53.9	40.5	795
10am	44.1	45.2	53.5	39.8	815
11am	39.2	40.1	55.6	41.2	903
12pm	38	39.1	55.5	40.9	965
1pm	37.5	38.8	53.8	38.5	989
2pm	38.1	39.2	50.4	37.3	750
3pm	41.2	43.1	48.8	40.5	660
4pm	37.9	39.9	47.6	39.7	367
Day 2
9am	34.4	37.7	43.1	31.4	326
10am	39.4	40.4	45.3	34.5	342
11am	35.9	37.5	49.9	36.9	865
12pm	33.9	35.5	40.9	30.3	195
1pm	32.8	34.8	37.2	29.4	225
2pm	38.6	40.7	57	38.5	850
3pm	37.1	38.6	48	36.4	795
4pm	33.7	36.2	45	32.4	550
Day 3
10am	37.9	38.8	49.8	38.1	775
11am	47.3	51.2	61.2	42.3	890
12pm	39	40.1	54.9	40.9	913
1pm	45.4	47.2	57.9	41.5	790
2pm	49.6	51.1	59.7	43.4	875
3pm	41.9	43.1	55	40.9	775
4pm	40.9	43.5	55.5	39.9	650
Week 4	39.4304	41.1609	51.2826	38.0522	698.261
Day 1	Reference	Nano	Wiper	Ambient	Irradiation
10am	37.9	38.8	49.8	38.1	775
11am	47.3	51.2	61.2	42.3	890
12pm	39	40.1	54.9	40.9	913
1pm	45.4	47.2	57.9	41.5	790
2pm	49.6	51.1	59.7	43.4	875
3pm	41.9	43.1	55	40.9	775
4pm	40.9	43.5	55.5	39.9	650
Day 2
10am	46.3	47	52.2	36.5	685
11am	45.5	44.9	53.1	37	725
12pm	41.2	46.5	51.9	38.2	773
1pm	39.8	45.9	49.9	37.5	795
2pm	41.3	56.8	58.8	40.1	807
3pm	41.2	52.9	55.7	39.1	675
4pm	39.2	49.8	51.8	37.6	475
Day 3
9am	37.9	47.4	51.2	34.5	576
10am	38.1	50.1	54.3	35.1	625
11am	42.8	54.9	58.8	39.3	721
12pm	43.1	58.7	61.1	43.2	844
1pm	41.1	55.9	59.2	40.2	812
2pm	40.3	59.1	61.8	37.5	795
3pm	39.5	54.4	56.5	35.9	725
4pm	37.5	50.1	52.6	32.3	575
Day 4
9am	38.6	49.8	53.8	36.3	660
10am	39.5	50.1	54.1	37.4	720
11am	42.9	54.9	58.6	40.3	791
12pm	43.8	55.9	59.9	42.5	856
1pm	41.8	59.3	61.9	39.9	813
2pm	39.7	60.7	61.8	36.8	735
week 5	41.5393	50.7179	56.1786	38.7214	744.679

## Sheet: week readings
	Reference	Nano Coating	Cleaning Mechanism	Ambient temp	Solar Irradiance
1	41.3143	42.8306	43.4082	37.3429	613.286
2	46.3179	48.1923	49.0308	38.94	736.641
3	40.7136	43.0227	44.32	36.5364	588.136
4	39.4304	41.1609	42.31	38.0522	698.261
5	41.5393	44.6819	45.78	38.7214	744.679
Average
week	Pmax (Ref)	Pmax (Nano)	Pmax (Wiper)	Isc (Ref)	Isc(Nano)	Isc (Wiper)	Voc (Ref)	Voc (Nano)	Voc (Wiper)
1	29.4185	30.2097	37.0394	2.18714	2.22857	2.28429	20.0343	20.0786	22.8357
2	29.9229	32.2036	35.0256	2.38	2.63286	2.32143	19.61	19.8686	22.6914
3	28.525	26.43	28.975	2.19	2.35	2.11	19.155	19.48	21.935
4	31.2333	30.7067	30.22	2.12	2.29067	2.06733	19.34	19.52	22.08
5	29.6707	31.2067	36.0325	2.31357	2.43071	2.30286	19.8221	19.9736	22.7636

## Sheet: dust
Weight without Dust (g)	Weight with Dust (g)	No of Weeks	Dust	Area of Mirror(cm2)	Dust Density	Pmax (Ref)	Pmax (Nano)	Pmax (Wiper)
146.282	146.371	1	0.0893	119	7.5042	32.596	33.882	41.598	49.3481	49.3224	49.168	50
150.135	150.266	2	0.1309	119	11	36.2733	36.36	45.39	49.2745	49.2728	49.0922
147.743	147.956	3	0.213	119	17.8992	29.945	30.76	29.55	49.4011	49.3848	49.409
146.373	146.568	4	0.195	119	16.3866	30.64	33.9521	36.08	49.3872	49.321	49.2784
151.215	151.431	5	0.216	119	18.1513	27.81	32.61	39.0433	49.4438	49.3478	49.2191
						0.146828	0.0375421	0.0614132	49.3709	49.3297	49.2334
						31.4529	33.5128	38.3323
						0.370943	0.329743	0.233355

## Sheet: pmax vs dust
Pmax (Nano)	Pmax (Ref)	Pmax (Wiper)	Dust Density
37.909	37.4414	47.5566	0.0007
35.9086	39.2436	47.9975	0.0009
16.912	15.6525	17.4677	0.0011
30.8351	30.9246	36.6674	0.0024
27.0915	27.5251	37.5827	0.0029
31.2603	34.2055	38.462	0.0039
26.0129	26.4754	33.5421	0.0048
34.9611	35.8745	48.2168	0.0049
19.9676	32.7203	25.9058	0.0038
36.0446	37.3477	45.2193	0.0025
35.0602	35.8286	42.2745	0.0035
30.7046	31.9315	31.9249	0.0037
16.912	15.6525	17.4677	0.0041
35.81	36.07	34.17	0.0015
28.47	23.17	29.75	0.00151
28.58	29.69	28.2	0.0016
32.64	32.7	31.34	0.0018
28.8	28.52	27.21	0.0017
32.26	30.9	32.11	0.0019
26.27	24.32	24.53	0.002
29.11	29.25	27.61	0.0021
28.05	28.56	27.08	0.0022
